# Supplementary material for: Bioinformatics analysis of ferroptosis-related genes and immune cell infiltration in non-alcoholic fatty liver disease
Source: Eur J Med Res. 2023 Dec 19;28:605. doi: 10.1186/s40001-023-01457-0 (PMC10729346; doi:10.1186/s40001-023-01457-0)
Supplement: Supplementary file 2 — Additional file 2: Table S2. DEGs in the database. [file 40001_2023_1457_MOESM2_ESM.xlsx]

## Sheet: Table S1
id	logFC	AveExpr	t	P.Value	adj.P.Val	B
FNDC5	3.53734	5.38183	14.3768	6.62e-15	2.3e-11	23.7045
SPINK1	-4.39026	4.75142	-14.2952	7.68e-15	2.3e-11	23.5667
AADAT	1.66425	4.75216	13.4295	3.85e-14	7.7e-11	22.0597
HRG	1.38664	8.58692	11.6434	1.38e-12	1.81e-09	18.6707
DIO1	1.78171	6.20874	11.6009	1.51e-12	1.81e-09	18.5851
SLC22A7	1.5157	7.3706	11.2067	3.5e-12	3.01e-09	17.7805
CYP4V2	1.43067	6.51226	11.2042	3.52e-12	3.01e-09	17.7752
FMO3	2.46455	6.64292	11.0656	4.75e-12	3.56e-09	17.4874
FETUB	1.49731	8.18563	10.5743	1.4e-11	9.34e-09	16.446
ALDH8A1	1.42485	6.11835	10.1781	3.43e-11	2.06e-08	15.5822
CXCL10	2.46126	4.88877	10.0569	4.54e-11	2.47e-08	15.3135
ACY1	1.21543	7.68101	9.91237	6.33e-11	2.94e-08	14.9904
EHHADH	1.76454	6.21686	9.76802	8.87e-11	3.8e-08	14.6648
UNC93A	1.51904	4.55147	9.48286	1.74e-10	6.51e-08	14.013
ABCG8	1.30387	5.87386	9.3524	2.37e-10	7.89e-08	13.711
SH3BP5	1.04044	4.26433	9.11522	4.2e-10	1.32e-07	13.1557
RTP3	1.73595	8.7413	8.99145	5.67e-10	1.62e-07	12.8628
GADD45A	1.81727	7.42262	8.99125	5.67e-10	1.62e-07	12.8623
DMGDH	1.32229	6.13107	8.94081	6.42e-10	1.75e-07	12.7423
CD5L	1.56058	3.7638	8.86567	7.72e-10	1.91e-07	12.5629
AFM	1.72223	7.33936	8.85033	8.01e-10	1.91e-07	12.5261
ECI2	1.66697	7.07212	8.84157	8.19e-10	1.91e-07	12.5051
CD302	1.05622	6.24003	8.83761	8.27e-10	1.91e-07	12.4957
CDO1	1.01924	9.06808	8.78741	9.36e-10	2.08e-07	12.3751
CXCL14	3.03307	7.42825	8.71811	1.11e-09	2.28e-07	12.2082
SLC38A3	1.67361	6.94941	8.69436	1.18e-09	2.28e-07	12.1508
DDO	1.0131	4.35663	8.66781	1.26e-09	2.35e-07	12.0866
FBLN2	1.10454	2.54909	8.64902	1.32e-09	2.35e-07	12.0411
ADH4	2.7204	9.01146	8.64518	1.33e-09	2.35e-07	12.0318
TF	1.71399	9.74334	8.48511	1.99e-09	3.4e-07	11.642
MTTP	1.3431	5.65502	8.21619	3.91e-09	6.52e-07	10.9792
IGFBP2	-2.27813	5.30342	-8.17371	4.36e-09	7.06e-07	10.8736
PLPP3	1.34992	6.52236	8.12923	4.88e-09	7.71e-07	10.7628
HAAO	1.02108	8.11358	8.01745	6.5e-09	9.6e-07	10.4831
MUC1	-1.30308	4.48739	-8.01382	6.56e-09	9.6e-07	10.474
TGFBI	1.45245	3.90737	7.98471	7.07e-09	1.01e-06	10.4009
HLA-DPA1	2.18127	7.11591	7.80841	1.12e-08	1.52e-06	9.95561
ZMYND12	1.01112	3.79329	7.76489	1.25e-08	1.61e-06	9.84507
CSF1R	1.6704	4.1397	7.74617	1.31e-08	1.61e-06	9.79746
BHMT	1.65155	6.91394	7.74586	1.31e-08	1.61e-06	9.79666
SLC1A4	-1.28047	3.16399	-7.7004	1.48e-08	1.77e-06	9.68084
CD74	1.5324	6.92844	7.67837	1.56e-08	1.84e-06	9.62459
UGP2	1.19725	7.55327	7.64253	1.72e-08	1.94e-06	9.53298
C1QA	2.02089	5.60569	7.57807	2.03e-08	2.26e-06	9.36783
GHR	2.04145	4.43107	7.54871	2.2e-08	2.39e-06	9.29242
RMDN2	1.02778	4.35	7.52612	2.33e-08	2.45e-06	9.23433
EIF5A2	-1.17081	3.14497	-7.37486	3.47e-08	3.47e-06	8.84374
CAMK2A	-1.11046	4.5127	-7.19369	5.62e-08	5.35e-06	8.37233
FRZB	-1.03696	4.41282	-7.1423	6.45e-08	5.96e-06	8.23793
SRD5A2	2.21342	6.68738	7.08447	7.53e-08	6.8e-06	8.08632
UROC1	1.2805	5.09593	7.04962	8.26e-08	7.28e-06	7.99477
SELENBP1	1.75307	6.22304	6.96035	1.05e-07	9e-06	7.75964
CA14	1.15302	4.43429	6.9311	1.14e-07	9.46e-06	7.68241
PINK1	1.16237	4.47538	6.9014	1.23e-07	9.98e-06	7.6039
TIMD4	1.04137	4.30298	6.87657	1.32e-07	1.05e-05	7.53821
HPGD	1.49836	7.22573	6.87337	1.33e-07	1.05e-05	7.52973
PALMD	1.28965	4.01478	6.81343	1.56e-07	1.2e-05	7.37083
IL22RA1	1.15189	5.64129	6.80376	1.6e-07	1.22e-05	7.34518
PECR	1.65595	7.38647	6.77818	1.72e-07	1.29e-05	7.27722
SLC29A1	1.47587	4.03061	6.73435	1.94e-07	1.42e-05	7.16064
SLC2A2	1.77969	6.80502	6.72319	2e-07	1.44e-05	7.13095
SUCNR1	1.09603	2.68769	6.70486	2.1e-07	1.5e-05	7.0821
HES1	1.09797	4.758	6.68097	2.24e-07	1.58e-05	7.01842
ITIH1	1.06787	7.34411	6.62323	2.62e-07	1.78e-05	6.86427
HSD17B8	1.04746	7.37126	6.53474	3.34e-07	2.13e-05	6.62741
RHOB	-1.06977	6.76387	-6.53384	3.34e-07	2.13e-05	6.62498
HLA-DQB1	1.42881	4.9006	6.50295	3.64e-07	2.3e-05	6.54214
ECM1	1.17299	4.37606	6.45318	4.17e-07	2.55e-05	6.40848
ADH6	1.37248	8.1815	6.43435	4.39e-07	2.63e-05	6.35787
TMEM198	-1.21708	6.38682	-6.42431	4.51e-07	2.68e-05	6.33084
PLEK	1.13488	4.14057	6.40154	4.81e-07	2.82e-05	6.26958
CMBL	1.76268	7.16051	6.37668	5.15e-07	2.91e-05	6.20263
HMGCS2	1.66237	9.29357	6.35463	5.47e-07	3.01e-05	6.14321
ARL14	-1.13066	2.90173	-6.29629	6.42e-07	3.37e-05	5.98579
SH3BGRL3	-1.07905	6.13452	-6.2938	6.46e-07	3.37e-05	5.97905
FAM151A	1.47513	5.14052	6.16108	9.32e-07	4.49e-05	5.61997
HLA-DRA	1.73004	7.97015	6.15987	9.36e-07	4.49e-05	5.6167
DPP4	1.39797	6.54913	6.11574	1.06e-06	4.99e-05	5.49702
FCAMR	1.39885	4.25236	6.08596	1.15e-06	5.38e-05	5.41618
CNBP	1.01434	7.70114	6.06414	1.22e-06	5.58e-05	5.35692
HLA-DQA1	1.36799	5.60495	6.05933	1.24e-06	5.61e-05	5.34384
ADH1A	1.54776	10.9763	6.02598	1.36e-06	6.07e-05	5.25321
SLC25A20	1.05824	5.24841	6.02258	1.37e-06	6.08e-05	5.24395
CSRNP1	-1.48259	4.99004	-6.00067	1.45e-06	6.32e-05	5.18438
FCER1G	1.07723	6.12044	5.94194	1.71e-06	7.38e-05	5.02449
GSTA4	1.2704	6.48036	5.92189	1.81e-06	7.64e-05	4.96987
CERS2	1.06181	6.20053	5.8622	2.14e-06	8.66e-05	4.80714
GLIS1	-1.06723	4.30822	-5.85902	2.16e-06	8.68e-05	4.79845
UBD	1.57247	5.53502	5.85139	2.2e-06	8.81e-05	4.77764
IL17F	1.24148	4.44235	5.76254	2.82e-06	0.000108498	4.53504
C1orf54	1.15982	4.23525	5.75387	2.89e-06	0.00010975	4.51135
SCP2	1.13016	6.01002	5.74758	2.94e-06	0.000110991	4.49417
MUC13	-1.44955	2.51439	-5.73833	3.02e-06	0.000113187	4.46886
C1QB	1.0739	6.91995	5.7041	3.32e-06	0.000122254	4.37528
ESR1	1.09858	4.69953	5.70006	3.36e-06	0.000122463	4.36425
HSD17B13	1.88536	6.86847	5.69912	3.37e-06	0.000122463	4.36168
BCHE	1.57369	7.71524	5.68855	3.47e-06	0.000124413	4.33275
STRADB	1.01894	6.20224	5.6849	3.51e-06	0.000124413	4.32278
CYP4A11	1.2955	6.8276	5.63916	3.99e-06	0.000139738	4.19764
CLK2	1.62192	2.70893	5.62052	4.2e-06	0.000146364	4.14663
LECT2	1.41703	9.87471	5.6049	4.39e-06	0.000150727	4.10387
CFI	1.44426	6.32883	5.60385	4.4e-06	0.000150727	4.10099
PRRX1	-1.22928	4.88184	-5.58843	4.59e-06	0.000155784	4.05876
AADAC	1.40019	7.93546	5.48863	6.08e-06	0.000192733	3.78537
CTSS	1.08052	5.76746	5.4823	6.19e-06	0.000193659	3.76804
NAT8	1.29507	8.32721	5.45597	6.66e-06	0.000204716	3.69587
DNASE1L3	2.24841	7.74141	5.44588	6.85e-06	0.00020875	3.66821
GSTA1	1.97513	10.1404	5.38504	8.13e-06	0.00023645	3.50144
FAXDC2	1.28763	4.98471	5.36013	8.71e-06	0.000252352	3.43312
NREP	1.13189	4.39376	5.33278	9.41e-06	0.00026606	3.35815
RTN4	1.12462	6.75283	5.31605	9.86e-06	0.000275026	3.31227
IL1RN	-1.02003	3.33069	-5.31534	9.88e-06	0.000275026	3.31034
ACSL1	1.49531	6.68427	5.31432	9.91e-06	0.000275026	3.30753
SUCLG1	1.02205	7.54126	5.28728	1.07e-05	0.00029394	3.23338
HYAL1	1.00276	4.96441	5.26382	1.14e-05	0.000310639	3.16905
CPE	-1.21853	3.77712	-5.24987	1.19e-05	0.000320683	3.13083
CYP21A2	-1.16362	5.85558	-5.22751	1.26e-05	0.00032887	3.06951
ABCD3	1.29995	4.93774	5.19888	1.37e-05	0.000353203	2.99102
FCGR2B	1.24556	5.40722	5.19827	1.37e-05	0.000353203	2.98936
CYP27A1	1.09694	9.25269	5.17073	1.48e-05	0.000375176	2.91387
GSTA3	1.7347	6.16637	5.15915	1.53e-05	0.00038595	2.88214
CGA	-1.79806	3.64029	-5.07858	1.92e-05	0.00045958	2.66137
TRAPPC3L	-1.02531	4.25151	-5.01367	2.31e-05	0.000529635	2.48365
HADHB	1.15117	6.50208	4.99475	2.43e-05	0.000550108	2.43188
GALNT5	-1.13375	4.69074	-4.9881	2.48e-05	0.000558372	2.41368
CFHR4	1.02982	8.06759	4.9639	2.65e-05	0.000588799	2.34746
FYN	1.22948	5.32232	4.90808	3.1e-05	0.000659	2.19483
LTC4S	1.30808	4.37108	4.89985	3.17e-05	0.000670071	2.17234
NHLRC1	1.17054	6.53126	4.89421	3.23e-05	0.000678358	2.15695
EPHX1	1.08343	8.17254	4.85875	3.56e-05	0.000730355	2.06007
CRHBP	1.55245	6.20029	4.85365	3.61e-05	0.000732352	2.04616
CCDC80	1.00073	4.20832	4.83535	3.8e-05	0.000758265	1.99621
ETNPPL	1.14492	6.51329	4.766	4.62e-05	0.000890752	1.80705
RGS16	1.05511	3.59521	4.71525	5.33e-05	0.00100427	1.66884
COL3A1	1.13859	5.35978	4.7085	5.43e-05	0.00102023	1.65048
FCN3	1.80377	7.85892	4.66122	6.2e-05	0.00111697	1.52191
KCNN2	1.49316	4.9647	4.6608	6.21e-05	0.00111697	1.52077
GZMA	1.03728	4.04985	4.63013	6.76e-05	0.00116795	1.43745
ANXA10	1.06282	4.64704	4.62091	6.94e-05	0.00119001	1.41241
TMEM163	-1.16785	2.90784	-4.62037	6.95e-05	0.00119001	1.41094
LINC01093	1.30545	5.93138	4.58287	7.72e-05	0.00126719	1.30924
FHL2	-1.31473	3.57958	-4.56829	8.04e-05	0.00130022	1.26971
SOD2	-1.24524	6.24303	-4.50341	9.63e-05	0.00149203	1.09411
UGT2B4	1.41691	7.71949	4.45315	0.000110822	0.00165857	0.958355
PCDH12	1.23326	2.67361	4.42385	0.000120244	0.0017622	0.879344
TCHH	1.04718	3.54143	4.31526	0.000162599	0.00224694	0.587427
C1QC	1.40855	5.45236	4.3134	0.000163441	0.00224694	0.582437
MUCL3	-1.32647	2.70309	-4.26995	0.00018436	0.00248885	0.46607
IER3	-1.64661	4.00121	-4.16903	0.000243686	0.00314119	0.196815
RBP1	1.08741	5.52041	4.06799	0.000321837	0.00381243	-0.0711712
GPR52	-1.03764	2.72224	-4.03757	0.000349866	0.00405627	-0.151523
TNFSF10	1.19759	6.7916	3.90801	0.000498531	0.00542234	-0.491731
SLC5A6	-1.19754	5.12809	-3.89301	0.000519319	0.00553878	-0.53092
GPR6	-1.01729	2.57794	-3.82722	0.000620927	0.00637301	-0.702188
BPHL	1.00108	7.28565	3.82243	0.00062904	0.00641353	-0.71462
ZAR1	-1.58615	5.68311	-3.80099	0.000666648	0.0066865	-0.770213
MEGF6	1.0341	2.10467	3.75893	0.000746898	0.00726771	-0.878954
ATF6	1.05979	5.23645	3.7232	0.000822405	0.00790569	-0.970999
COLEC11	1.50429	4.4852	3.66429	0.000963425	0.00885701	-1.12208
CLEC3B	1.29708	5.72869	3.63358	0.00104602	0.00938599	-1.20051
CXCL13	-1.13631	2.9821	-3.60479	0.00112964	0.00998642	-1.27378
HGD	-1.21143	6.26507	-3.57742	0.00121515	0.01048	-1.34326
ADRA2B	-1.01848	3.67038	-3.49735	0.00150293	0.0123914	-1.5453
GEMIN6	-1.01395	4.94653	-3.42097	0.00183825	0.0142714	-1.73629
VIL1	-1.01069	4.02684	-3.40912	0.00189636	0.0145542	-1.76577
SPARC	1.04699	6.77536	3.33084	0.00232712	0.0170106	-1.95934
SH3RF2	-1.01962	3.55532	-3.29314	0.00256684	0.0182079	-2.05187
SCN10A	-1.03552	3.76338	-3.27372	0.00269939	0.0190131	-2.09934
HLA-DPB1	1.30627	7.38081	3.21583	0.00313456	0.0213022	-2.24005
HLA-DRB5	1.47149	4.93904	2.81216	0.00864056	0.0448224	-3.18551
