# Supplementary material for: Bioinformatics analysis of ferroptosis-related genes and immune cell infiltration in non-alcoholic fatty liver disease
Source: Eur J Med Res. 2023 Dec 19;28:605. doi: 10.1186/s40001-023-01457-0 (PMC10729346; doi:10.1186/s40001-023-01457-0)
Supplement: Supplementary file 3 — Additional file 3: Table S3. Go analysis results. [file 40001_2023_1457_MOESM3_ESM.xlsx]

## Sheet: TableS2
ONTOLOGY	ID	Description	GeneRatio	BgRatio	pvalue	p.adjust	qvalue	geneID	Count
BP	GO:0033628	regulation of cell adhesion mediated by integrin	44597	48/18723	6.4e-05	0.0179322	0.00775265	MUC1/DPP4	2
BP	GO:0033627	cell adhesion mediated by integrin	44597	72/18723	0.000144748	0.0202647	0.00876106	MUC1/DPP4	2
BP	GO:0010944	negative regulation of transcription by competitive promoter binding	44566	10/18723	0.00266795	0.0469997	0.0203194	MUC1	1
BP	GO:0015808	L-alanine transport	44566	10/18723	0.00266795	0.0469997	0.0203194	SLC1A4	1
BP	GO:0015824	proline transport	44566	10/18723	0.00266795	0.0469997	0.0203194	SLC1A4	1
BP	GO:0032380	regulation of intracellular sterol transport	44566	10/18723	0.00266795	0.0469997	0.0203194	SCP2	1
BP	GO:0032383	regulation of intracellular cholesterol transport	44566	10/18723	0.00266795	0.0469997	0.0203194	SCP2	1
BP	GO:0034756	regulation of iron ion transport	44566	10/18723	0.00266795	0.0469997	0.0203194	TF	1
BP	GO:0035524	proline transmembrane transport	44566	10/18723	0.00266795	0.0469997	0.0203194	SLC1A4	1
BP	GO:0036109	alpha-linolenic acid metabolic process	44566	10/18723	0.00266795	0.0469997	0.0203194	SCP2	1
BP	GO:0032329	serine transport	44566	11/18723	0.00293443	0.0469997	0.0203194	SLC1A4	1
BP	GO:0032377	regulation of intracellular lipid transport	44566	11/18723	0.00293443	0.0469997	0.0203194	SCP2	1
BP	GO:0033632	regulation of cell-cell adhesion mediated by integrin	44566	11/18723	0.00293443	0.0469997	0.0203194	DPP4	1
BP	GO:0070778	L-aspartate transmembrane transport	44566	11/18723	0.00293443	0.0469997	0.0203194	SLC1A4	1
BP	GO:0033540	fatty acid beta-oxidation using acyl-CoA oxidase	44566	12/18723	0.00320085	0.0469997	0.0203194	SCP2	1
BP	GO:0033629	negative regulation of cell adhesion mediated by integrin	44566	12/18723	0.00320085	0.0469997	0.0203194	MUC1	1
BP	GO:0061744	motor behavior	44566	13/18723	0.00346722	0.0469997	0.0203194	DPP4	1
BP	GO:1903054	negative regulation of extracellular matrix organization	44566	13/18723	0.00346722	0.0469997	0.0203194	DPP4	1
BP	GO:0035641	locomotory exploration behavior	44566	14/18723	0.00373353	0.0469997	0.0203194	DPP4	1
BP	GO:0090239	regulation of histone H4 acetylation	44566	14/18723	0.00373353	0.0469997	0.0203194	MUC1	1
BP	GO:1902166	negative regulation of intrinsic apoptotic signaling pathway in response to DNA damage by p53 class mediator	44566	14/18723	0.00373353	0.0469997	0.0203194	MUC1	1
BP	GO:0032328	alanine transport	44566	15/18723	0.00399978	0.0469997	0.0203194	SLC1A4	1
BP	GO:0006978	DNA damage response, signal transduction by p53 class mediator resulting in transcription of p21 class mediator	44566	16/18723	0.00426598	0.0469997	0.0203194	MUC1	1
BP	GO:0033631	cell-cell adhesion mediated by integrin	44566	16/18723	0.00426598	0.0469997	0.0203194	DPP4	1
BP	GO:1902165	regulation of intrinsic apoptotic signaling pathway in response to DNA damage by p53 class mediator	44566	16/18723	0.00426598	0.0469997	0.0203194	MUC1	1
BP	GO:0010715	regulation of extracellular matrix disassembly	44566	17/18723	0.00453212	0.0469997	0.0203194	DPP4	1
BP	GO:0042772	DNA damage response, signal transduction resulting in transcription	44566	17/18723	0.00453212	0.0469997	0.0203194	MUC1	1
BP	GO:0006977	DNA damage response, signal transduction by p53 class mediator resulting in cell cycle arrest	44566	19/18723	0.00506423	0.048896	0.0211392	MUC1	1
BP	GO:0045780	positive regulation of bone resorption	44566	19/18723	0.00506423	0.048896	0.0211392	TF	1
CC	GO:0016324	apical plasma membrane	44625	367/19550	6.38e-05	0.00248686	0.00139242	TF/MUC1/DPP4	3
CC	GO:0045177	apical part of cell	44625	435/19550	0.000105824	0.00248686	0.00139242	TF/MUC1/DPP4	3
CC	GO:0030139	endocytic vesicle	44597	336/19550	0.00284582	0.0445846	0.0249634	TF/DPP4	2
MF	GO:0008239	dipeptidyl-peptidase activity	44566	10/18368	0.00271946	0.0293158	0.00822901	DPP4	1
MF	GO:0008199	ferric iron binding	44566	11/18368	0.00299108	0.0293158	0.00822901	TF	1
MF	GO:0019107	myristoyltransferase activity	44566	11/18368	0.00299108	0.0293158	0.00822901	SCP2	1
MF	GO:0022889	serine transmembrane transporter activity	44566	11/18368	0.00299108	0.0293158	0.00822901	SLC1A4	1
MF	GO:1990459	transferrin receptor binding	44566	11/18368	0.00299108	0.0293158	0.00822901	TF	1
MF	GO:0022858	alanine transmembrane transporter activity	44566	12/18368	0.00326264	0.0293158	0.00822901	SLC1A4	1
MF	GO:0015172	acidic amino acid transmembrane transporter activity	44566	16/18368	0.00434829	0.0293158	0.00822901	SLC1A4	1
MF	GO:0015556	C4-dicarboxylate transmembrane transporter activity	44566	16/18368	0.00434829	0.0293158	0.00822901	SLC1A4	1
MF	GO:0016408	C-acyltransferase activity	44566	20/18368	0.005433	0.0293158	0.00822901	SCP2	1
MF	GO:0000062	fatty-acyl-CoA binding	44566	22/18368	0.005975	0.0293158	0.00822901	SCP2	1
MF	GO:0072349	modified amino acid transmembrane transporter activity	44566	22/18368	0.005975	0.0293158	0.00822901	SLC1A4	1
MF	GO:1901567	fatty acid derivative binding	44566	23/18368	0.00624591	0.0293158	0.00822901	SCP2	1
MF	GO:0120227	acyl-CoA binding	44566	25/18368	0.00678755	0.0293158	0.00822901	SCP2	1
MF	GO:0008198	ferrous iron binding	44566	26/18368	0.00705828	0.0293158	0.00822901	TF	1
MF	GO:0045499	chemorepellent activity	44566	27/18368	0.00732896	0.0293158	0.00822901	DPP4	1
MF	GO:0005310	dicarboxylic acid transmembrane transporter activity	44566	30/18368	0.00814063	0.0305274	0.00856908	SLC1A4	1
MF	GO:0015175	neutral amino acid transmembrane transporter activity	44566	38/18368	0.0103025	0.034239	0.00961095	SLC1A4	1
MF	GO:0005504	fatty acid binding	44566	39/18368	0.0105724	0.034239	0.00961095	SCP2	1
MF	GO:0004177	aminopeptidase activity	44566	40/18368	0.0108424	0.034239	0.00961095	DPP4	1
MF	GO:0015485	cholesterol binding	44566	50/18368	0.0135382	0.040219	0.0112895	SCP2	1
MF	GO:1901682	sulfur compound transmembrane transporter activity	44566	52/18368	0.0140767	0.040219	0.0112895	SLC1A4	1
MF	GO:0032934	sterol binding	44566	60/18368	0.0162282	0.0430089	0.0120727	SCP2	1
MF	GO:0015179	L-amino acid transmembrane transporter activity	44566	61/18368	0.0164968	0.0430089	0.0120727	SLC1A4	1
MF	GO:0002039	p53 binding	44566	66/18368	0.0178393	0.0430089	0.0120727	MUC1	1
MF	GO:0033293	monocarboxylic acid binding	44566	73/18368	0.0197163	0.0430089	0.0120727	SCP2	1
MF	GO:0140104	molecular carrier activity	44566	73/18368	0.0197163	0.0430089	0.0120727	TF	1
MF	GO:0005254	chloride channel activity	44566	74/18368	0.0199842	0.0430089	0.0120727	SLC1A4	1
MF	GO:0001618	virus receptor activity	44566	76/18368	0.0205199	0.0430089	0.0120727	DPP4	1
MF	GO:0140272	exogenous protein binding	44566	77/18368	0.0207876	0.0430089	0.0120727	DPP4	1
MF	GO:0015171	amino acid transmembrane transporter activity	44566	84/18368	0.0226601	0.0449922	0.0126294	SLC1A4	1
MF	GO:0005253	anion channel activity	44566	87/18368	0.0234617	0.0449922	0.0126294	SLC1A4	1
MF	GO:0043178	alcohol binding	44566	89/18368	0.0239959	0.0449922	0.0126294	SCP2	1
MF	GO:0005496	steroid binding	44566	100/18368	0.0269294	0.0489321	0.0137353	SCP2	1
MF	GO:0008238	exopeptidase activity	44566	103/18368	0.0277282	0.0489321	0.0137353	DPP4	1
