# Supplementary material for: Bioinformatics analysis of ferroptosis-related genes and immune cell infiltration in non-alcoholic fatty liver disease
Source: Eur J Med Res. 2023 Dec 19;28:605. doi: 10.1186/s40001-023-01457-0 (PMC10729346; doi:10.1186/s40001-023-01457-0)
Supplement: Supplementary file 4 — Additional file 4: Table S4. KEGG pathway results. [file 40001_2023_1457_MOESM4_ESM.xlsx]

## Sheet: Sheet 1
ID	Description	GeneRatio	BgRatio	pvalue	p.adjust	qvalue	geneID	Count
hsa00120	Primary bile acid biosynthesis	1/3	17/8115	0.00627227	0.0385876		SCP2	1
hsa01040	Biosynthesis of unsaturated fatty acids	1/3	27/8115	0.00994956	0.0385876		SCP2	1
hsa04216	Ferroptosis	1/3	41/8115	0.0150825	0.0385876		TF	1
hsa01212	Fatty acid metabolism	1/3	57/8115	0.020927	0.0385876		SCP2	1
hsa04978	Mineral absorption	1/3	60/8115	0.0220202	0.0385876		TF	1
hsa03320	PPAR signaling pathway	1/3	75/8115	0.0274743	0.0385876		SCP2	1
hsa04146	Peroxisome	1/3	82/8115	0.0300126	0.0385876		SCP2	1
hsa04974	Protein digestion and absorption	1/3	103/8115	0.037601	0.0397618		DPP4	1
hsa04066	HIF-1 signaling pathway	1/3	109/8115	0.0397618	0.0397618		TF	1
