# Supplementary material for: Bioinformatics analysis of ferroptosis-related genes and immune cell infiltration in non-alcoholic fatty liver disease
Source: Eur J Med Res. 2023 Dec 19;28:605. doi: 10.1186/s40001-023-01457-0 (PMC10729346; doi:10.1186/s40001-023-01457-0)
Supplement: Supplementary file 8 — Additional file 8: Table S8. Result of immune cell infiltration. [file 40001_2023_1457_MOESM8_ESM.xlsx]

## Sheet: CIBERSORT-Results
Mixture	B cells naive	B cells memory	Plasma cells	T cells CD8	T cells CD4 naive	T cells CD4 memory resting	T cells CD4 memory activated	T cells follicular helper	T cells regulatory (Tregs)	T cells gamma delta	NK cells resting	NK cells activated	Monocytes	Macrophages M0	Macrophages M1	Macrophages M2	Dendritic cells resting	Dendritic cells activated	Mast cells resting	Mast cells activated	Neutrophils
GSM435828_con	0	0.222245	0.00694912	0.108525	0.0109562	0	0	0	0	0	0	0.16231	0.134123	0	0.0145702	0.0547632	0.0992278	0	0	0.18633	0
GSM435833_con	0	0.148202	0.0149581	0.0575576	0	0.280801	0.00423559	0	0	0	0	0.160696	0.119158	0	0.0075971	0.102832	0.0531355	0.00449957	0	0.0463274	0
GSM610718_con	0	0.0696183	0	0	0	0.198385	0	0	0	0	0.0276061	0	0.158893	0	0	0.162293	0.0186096	0	0	0.359708	0.00488689
GSM610737_con	0	0.0289965	0.0148566	0	0	0.256497	0	0	0	0	0.0411737	0.00411173	0.106167	0	0	0.359545	0.0680541	0	0	0.120598	0
GSM610738_con	0	0.041045	0	0	0	0.32359	0	0	0	0	0.0390025	0	0.0269655	0	0.000131418	0.329022	0.0178123	0	0	0.222431	0
GSM1869540_con	0	0.0403325	0	0	0	0.232889	0	0	0	0.0363942	0	0.0186285	0	0	0	0.522917	0.0513578	0.00364205	0.0832337	0.00677394	0.00383147
GSM1869541_con	0	0.0337264	0	0	0	0.261737	0	0	0	0.0829374	0	0.00777286	0	0	0	0.435656	0.0688253	0	0.106511	0	0.00283425
GSM1869543_con	0	0.0854437	0	0	0	0.240485	0	0	0	0.0834346	0	0	0	0	0	0.468952	0.0327291	0.00639815	0.0772375	0.000118427	0.00520097
GSM1869545_con	0	0.0558732	0	0.035328	0	0.147045	0	0	0.0735933	0.0404679	0	0.0308535	0	0	0.0106787	0.46761	0.0595799	0	0.0606301	0	0.0183403
GSM1869548_con	0.015635	0.00112033	0	0.00738225	0	0.162909	0	0	0.0702134	0.0645796	0	0	0	0	0.00843352	0.483143	0.0470737	0.00444098	0.111286	0.0195695	0.00421356
GSM435821_model	0	0.121221	0	0	0	0.198127	0	0	0	0.066871	0	0.00118714	0	0	0.00217764	0.444649	0.061608	0	0.0322457	0.0316164	0.0402982
GSM435822_model	0	0.0910645	0	0.0254686	0	0.121715	0	0	0	0.101927	0	0.138537	0.0419525	0.030001	0.0191202	0.323745	0.047174	0	0.0592954	0	0
GSM435823_model	0	0.0806581	0	0.0243682	0	0.113006	0	0	0	0.0265837	0	0.0471585	0	0	0	0.497555	0.0544454	0.0663255	0.0685819	0	0.0213182
GSM435824_model	0	0.0845011	0.0025797	0	0	0.187198	0	0	0	0.0783636	0	0.00693678	0	0	0.00213061	0.530988	0.0501059	0.00284841	0	0.0377891	0.016559
GSM435825_model	0	0.0646799	0	0	0	0.22439	0	0.00079325	0	0.0458637	0	0.0791184	0	0	0.00690902	0.468687	0.0685152	0	0	0.0301122	0.0109309
GSM435826_model	0	0.0684385	0	0.0063087	0	0.29517	0	0	0	0	0	0.047625	0	0	0.0134571	0.454588	0.0717195	0	0	0.0291265	0.0135674
GSM435827_model	0	0.0518863	0	0	0	0.199184	0	0.00539285	0	0.0990792	0	0.0523341	0	0	0.00979761	0.418791	0.0950686	0	0	0.0594289	0.00903823
GSM610690_model	0	0.0473251	0	0	0	0.280119	0	0	0	0.0207331	0	0.0105647	0	0	0.0264182	0.371072	0.203365	0	0.0285693	0.0118331	0
GSM610691_model	0	0.111615	0	0.0327644	0	0.111799	0	0	0	0.0517106	0	0.121888	0.0556064	0	0.0254284	0.423318	0.045904	0	0.00120376	0.0187624	0
GSM610695_model	0	0.0793771	0	0	0	0.164399	0	0	0	0.0940818	0	0.0448069	0	0	0.00553898	0.51051	0.0485094	0	0.0097982	0.0250362	0.0179423
GSM610696_model	0	0.147207	0	0.0249076	0	0.208726	0	0	0.0192957	0	0	0.0376043	0	0	0.0122976	0.487378	0.0360218	0	0.00974207	0.01682	0
GSM610717_model	0	0.0950439	0.000912594	0.00784718	0	0.221945	0	0	0	0.0329848	0	0.0618206	0	0	0.00290809	0.458783	0.0604529	0	0.0301964	0.00673778	0.0203675
GSM1869542_model	0	0.0566604	0	0	0	0.185298	0	0	0	0.0285535	0.0232016	0.0373572	0	0	0.00249932	0.465269	0.0277829	0.0696399	0	0.0976872	0.00605141
GSM1869544_model	0	0.0447527	0.0180481	0.0178988	0	0.239914	0	0	0	0.0179249	0	0.0402782	0.0130505	0	0.0100783	0.411908	0.0334112	0	0	0.135663	0.0170733
GSM1869546_model	0	0.0827993	0	0	0	0.216217	0	0	0	0.0290588	0	0.0416565	0.0325741	0	0.000648612	0.422328	0.0398362	0.059659	0.0303852	0.0414767	0.00336045
GSM1869547_model	0	0.125742	0.0141241	0.0548479	0.0296731	0	0	0	0	0.12019	0	0.114631	0	0	0.0213682	0.342395	0.0755979	0	0	0.0811604	0.0202701
GSM1869549_model	0	0.145614	0.0067717	0	0	0.258743	0	0	0	0.0460602	0.0104156	0	0	0	0.0168919	0.29216	0.0865597	0	0	0.129803	0.00698116
